# Supplementary material for: Secondary Analysis of a Brief Parent-Implemented NDBI on Activity-Engaged Triadic Interactions Within Mother–Child Dyads
Source: Behav Sci (Basel). 2026 Jan 20;16(1):147. doi: 10.3390/bs16010147 (PMC12838173; doi:10.3390/bs16010147)
Supplement: Supplementary file 1 [file behavsci-16-00147-s001.zip]

Archive with 1 entries (1 files):
- behavsci-3985651-supplementary.xlsx
