# Supplementary material for: Secondary Analysis of a Brief Parent-Implemented NDBI on Activity-Engaged Triadic Interactions Within Mother–Child Dyads
Source: Behav Sci (Basel). 2026 Jan 20;16(1):147. doi: 10.3390/bs16010147 (PMC12838173; doi:10.3390/bs16010147)
Supplement: Supplementary file 1 [file behavsci-16-00147-s001.zip › behavsci-3985651-supplementary.xlsx]

## Sheet: Raw Data and Graphs
Case	Phase	Video#	Session	TRIADIC INT	Outcome_Parent Led	Outcome_Child Led	OBJECT	PERSON	ONLOOKING	UNENGAGED	Uncodable
Rose-Johnny	baseline	1	1	38	15	23	2	58	0	0	0
Rose-Johnny	baseline	2	2	23	0	23	65	3	0	5	3
Rose-Johnny	baseline	3	3	30	2	28	47	3	10	10	0
Rose-Johnny	baseline	4	4	27	2	25	63	2	2	3	3
Rose-Johnny	baseline	5	5	12	0	12	88	0	0	0	0
Rose-Johnny	baseline	6	6	55	13	42	43	0	0	2	0
Rose-Johnny	intervention	7	7	27	0	27	73	0	0	0	0
Rose-Johnny	intervention	8	8	25	0	25	72	0	0	3	0
			9
Rose-Johnny	intervention	9	10	7	7	0	68	18	0	7	0
Rose-Johnny	intervention	10	11	12	0	12	80	2	0	7	0
Rose-Johnny	intervention	11	12	25	0	25	60	7	2	7	0
Rose-Johnny	intervention	12	13	37	2	35	53	0	7	3	0
Rose-Johnny	intervention	13	14	40	15	25	43	7	2	8	0
Rose-Johnny	intervention	14	15	15	0	15	85	0	0	0	0
Rose-Johnny	intervention	15	16	23	0	23	75	0	0	2	0
Rose-Johnny	intervention	16	17	30	0	30	68	2	0	0	0
Pam-Cece	baseline	1	1	3	3	0	87	7	0	3	0
Pam-Cece	baseline	2	2	3	3	0	65	17	0	13	2
			3
Pam-Cece	baseline	3	4	3	3	0	58	17	0	22	0
Pam-Cece	baseline	4	5	7	7	0	83	7	0	3	0
Pam-Cece	baseline	5	6	7	7	0	72	22	0	0	0
Pam-Cece	baseline	6	7	22	20	2	53	15	0	8	2
Pam-Cece	baseline	7	8	7	7	0	65	22	2	5	0
Pam-Cece	baseline	8	9	5	3	2	72	15	0	8	0
Pam-Cece	intervention	9	10	7	7	0	68	18	0	7	0
Pam-Cece	intervention	10	11	0	0	0	58	25	0	15	2
Pam-Cece	intervention	11	12	11	8	3	65	20	0	3	0
Pam-Cece	intervention	12	13	18	10	8	38	32	0	8	3
Pam-Cece	intervention	13	14	10	8	2	52	25	2	12	0
Pam-Cece	intervention	14	15	8	8	0	43	45	0	3	0
Pam-Cece	intervention	15	16	7	5	2	50	32	0	12	0
Pam-Cece	intervention	16	17	14	12	2	50	37	0	0	0
Pam-Cece	intervention	17	18	17	10	7	47	32	0	5	0
Pam-Cece	intervention	18	19	18	15	3	80	2	0	0	0
Pam-Cece	intervention	19	20	21	18	3	60	18	0	0	0
Leslie-Ron	baseline	1	1	26	3	23	70	0	2	0	2
Leslie-Ron	baseline	2	2	22	0	22	75	2	0	0	2
Leslie-Ron	baseline	3	3	27	0	27	73	0	0	0	0
Leslie-Ron	baseline	4	4	15	0	15	85	0	0	0	0
Leslie-Ron	baseline	5	5	17	0	17	83	0	0	0	0
Leslie-Ron	baseline	6	6	23	5	18	63	0	2	10	2
			7
			8
Leslie-Ron	baseline	7	9	23	0	23	73	3	0	0	0
Leslie-Ron	baseline	8	10	27	10	17	68	2	3	0	0
Leslie-Ron	baseline	9	11	25	8	17	60	8	0	7	0
Leslie-Ron	baseline	10	12	12	0	12	70	5	2	7	5
Leslie-Ron	intervention	11	13	20	0	20	78	2	0	0	0
Leslie-Ron	intervention	12	14	13	0	13	78	2	0	5	2
Leslie-Ron	intervention	13	15	22	15	7	78	0	0	0	0
Leslie-Ron	intervention	14	16	15	0	15	83	2	0	0	0
Leslie-Ron	intervention	15	17	40	12	28	50	3	3	3	0
Leslie-Ron	intervention	16	18	5	0	5	88	3	0	2	2
Leslie-Ron	intervention	17	19	20	0	20	80	0	0	0	0
Leslie-Ron	intervention	18	20	50	0	50	48	0	2	0	0
Leslie-Ron	intervention	19	21	25	13	12	70	3	0	0	2
Leslie-Ron	intervention	20	22	37	0	37	63	0	0	0	0
